# Supplementary material for: Redox-Switchable Aromaticity in a Helically Extended Indeno[2,1-c]fluorene
Source: J Am Chem Soc. 2024 Jul 2;146(28):19168–76. doi: 10.1021/jacs.4c04191 (PMC11258684; doi:10.1021/jacs.4c04191)
Supplement: Supplementary file 2 — ja4c04191_si_002.zip [file ja4c04191_si_002.zip]

Archive with 10 entries (10 files):
- (P)-1_dication.xyz
- (P)-1_neutral.xyz
- (P)-1_neutral_conformer2.xyz
- (P)-1_neutral_conformer3.xyz
- (P)-1_neutral_conformer4.xyz
- (P)-1_neutral_conformer5.xyz
- (P)-1_neutral_conformer6.xyz
- (P)-1_neutral_conformer7.xyz
- (P)-1_neutral_conformer8.xyz
- (P)-1_neutral_TS_conformer1-2.xyz
