# Supplementary material for: Redox-Switchable Aromaticity in a Helically Extended Indeno[2,1-c]fluorene
Source: J Am Chem Soc. 2024 Jul 2;146(28):19168–76. doi: 10.1021/jacs.4c04191 (PMC11258684; doi:10.1021/jacs.4c04191)
Supplement: Supplementary file 2 — ja4c04191_si_002.zip [file ja4c04191_si_002.zip › (P)-1_dication.xyz]

Energy: -2870.80068999 Eh

86
 
   C       -0.64222       -2.22039       -4.20995
   C       -1.20022       -2.13732       -5.50622
   C       -2.41233       -1.52082       -5.69587
   C       -3.11104       -0.94374       -4.60599
   C       -2.49473       -0.94554       -3.30425
   C       -1.26852       -1.63477       -3.13788
   C       -4.41540       -0.42104       -4.77292
   C       -5.15404        0.01896       -3.69424
   C       -4.55291        0.02215       -2.42744
   C       -3.20483       -0.32821       -2.24884
   C       -5.13582        0.32153       -1.11988
   C       -4.15713        0.16620       -0.15442
   C       -2.88522       -0.10864       -0.83701
   C       -4.26271        0.21333        1.26546
   C       -3.14264        0.02552        2.01905
   C       -1.88103       -0.08678        1.36706
   C       -1.74033        0.01552       -0.09205
   C       -0.62092       -0.26879        1.90642
   C        0.36665       -0.15797        0.83448
   C       -0.30484        0.10385       -0.37091
   C        1.76458       -0.24158        0.89948
   C        2.49345        0.02038       -0.24176
   C        1.86248        0.45225       -1.43234
   C        0.42628        0.54671       -1.49723
   C        2.62736        0.85029       -2.55741
   C        2.02040        1.38652       -3.66607
   C        0.61836        1.56705       -3.68855
   C       -0.15932        1.15286       -2.63585
   C       -0.30364       -0.47866        3.31907
   C       -0.73930       -1.68146        3.93712
   C       -0.48384       -1.97305        5.31265
   S        0.43587       -0.94376        6.34719
   C        0.84750        0.40488        5.35397
   C        0.43552        0.53099        3.99307
   C       -1.42429       -2.67781        3.18244
   C       -1.87503       -3.83187        3.76774
   C       -1.65149       -4.06829        5.13731
   C       -0.95371       -3.15803        5.89953
   C        1.59941        1.41285        5.97822
   C        1.92290        2.55487        5.28048
   C        1.48418        2.73110        3.95410
   C        0.75642        1.75137        3.33164
   C       -6.53524        0.67381       -0.88497
   C       -7.53098       -0.28741       -1.21044
   C       -8.92785       -0.02547       -1.07709
   S       -9.55912        1.44554       -0.43405
   C       -8.16104        2.39178       -0.07981
   C       -6.82707        1.96035       -0.35522
   C       -7.15753       -1.59171       -1.64497
   C       -8.09849       -2.52787       -1.98500
   C       -9.46974       -2.22022       -1.89750
   C       -9.88231       -0.98987       -1.43726
   C       -8.41187        3.65601        0.47519
   C       -7.36270        4.50855        0.73727
   C       -6.04233        4.13260        0.42659
   C       -5.78302        2.89992       -0.11287
   H        0.29089       -2.75643       -4.06143
   H       -0.68104       -2.59054       -6.34550
   H       -2.87100       -1.49295       -6.68097
   H       -0.83632       -1.71850       -2.14716
   H       -4.85040       -0.41627       -5.76885
   H       -6.18043        0.34994       -3.82577
   H       -5.23331        0.36015        1.73007
   H       -3.19413        0.00003        3.10362
   H        2.26410       -0.50139        1.82862
   H        3.57747       -0.05581       -0.22606
   H        3.70892        0.75115       -2.51177
   H        2.61740        1.70294       -4.51628
   H        0.15238        2.04119       -4.54766
   H       -1.23146        1.31158       -2.66135
   H       -1.58087       -2.51522        2.12298
   H       -2.39438       -4.57387        3.17004
   H       -2.01168       -4.98412        5.59585
   H       -0.75668       -3.35434        6.94960
   H        1.91200        1.29064        7.01136
   H        2.50324        3.33229        5.76785
   H        1.71492        3.65099        3.42678
   H        0.40544        1.90557        2.31795
   H       -6.10518       -1.84580       -1.69503
   H       -7.78622       -3.51406       -2.31276
   H      -10.21124       -2.96374       -2.17318
   H      -10.94035       -0.76421       -1.33894
   H       -9.43357        3.95813        0.68667
   H       -7.56276        5.48603        1.16534
   H       -5.22783        4.82811        0.60097
   H       -4.76647        2.62986       -0.37129
