# Supplementary material for: Redox-Switchable Aromaticity in a Helically Extended Indeno[2,1-c]fluorene
Source: J Am Chem Soc. 2024 Jul 2;146(28):19168–76. doi: 10.1021/jacs.4c04191 (PMC11258684; doi:10.1021/jacs.4c04191)
Supplement: Supplementary file 2 — ja4c04191_si_002.zip [file ja4c04191_si_002.zip › (P)-1_neutral.xyz]

Energy: -2871.17185667 Eh

86
 
   C       -2.77982       -4.40702       -1.46992
   C       -2.55192       -5.79858       -1.49167
   C       -1.68805       -6.36430       -0.58422
   C       -1.04055       -5.57265        0.39459
   C       -1.33854       -4.17177        0.47388
   C       -2.19064       -3.61603       -0.51116
   C       -0.04929       -6.12805        1.24054
   C        0.64288       -5.35098        2.13692
   C        0.31086       -3.98923        2.28381
   C       -0.69815       -3.41321        1.49508
   C        0.97569       -2.92858        3.06906
   C        0.43850       -1.66185        2.52371
   C       -0.71889       -1.97115        1.75197
   C        0.90358       -0.35394        2.60181
   C        0.22779        0.66520        1.92920
   C       -0.98475        0.39656        1.30389
   C       -1.54664       -0.91199        1.35069
   C       -1.93590        1.27772        0.59037
   C       -3.20338        0.51886        0.56018
   C       -2.96821       -0.78778        1.01859
   C       -4.51618        0.95786        0.29588
   C       -5.56947        0.09087        0.45462
   C       -5.37707       -1.21881        0.95881
   C       -4.05721       -1.65885        1.30810
   C       -6.47889       -2.07496        1.19786
   C       -6.30642       -3.29395        1.80943
   C       -5.02074       -3.69143        2.23115
   C       -3.92597       -2.89607        1.98449
   C       -1.68035        2.49224        0.02787
   C       -0.39626        3.21637        0.13667
   C       -0.41405        4.54232        0.59812
   S       -1.97480        5.33440        0.94411
   C       -2.91329        4.60064       -0.38314
   C       -2.66766        3.26773       -0.74939
   C        0.82185        2.67332       -0.28748
   C        2.00166        3.39234       -0.15460
   C        1.98022        4.67412        0.39729
   C        0.77241        5.25918        0.75848
   C       -3.87056        5.36038       -1.05615
   C       -4.54564        4.80867       -2.13897
   C       -4.24605        3.51517       -2.56918
   C       -3.31120        2.75401       -1.88104
   C        1.83657       -3.08447        4.11381
   C        2.24441       -4.39427        4.65972
   C        3.61461       -4.67251        4.78796
   S        4.80946       -3.41698        4.36736
   C        3.89661       -2.00759        4.96952
   C        2.49976       -1.97466        4.83045
   C        1.32241       -5.33859        5.12561
   C        1.75187       -6.56451        5.61465
   C        3.11495       -6.86189        5.65278
   C        4.04992       -5.91302        5.25503
   C        4.57660       -0.96558        5.60112
   C        3.85651        0.08713        6.15318
   C        2.46151        0.08309        6.10730
   C        1.79099       -0.94260        5.45580
   H       -3.42391       -3.95419       -2.21857
   H       -3.03729       -6.41506       -2.24304
   H       -1.46848       -7.42874       -0.61927
   H       -2.36917       -2.54823       -0.52207
   H        0.19744       -7.18116        1.13037
   H        1.45327       -5.78939        2.70466
   H        1.81310       -0.11288        3.13655
   H        0.63880        1.66614        1.94914
   H       -4.71070        1.97801       -0.00833
   H       -6.58293        0.42298        0.24343
   H       -7.47119       -1.73653        0.90929
   H       -7.16067       -3.93895        1.99489
   H       -4.89296       -4.63260        2.75862
   H       -2.95072       -3.21512        2.32972
   H        0.83411        1.66971       -0.70283
   H        2.94037        2.95377       -0.47992
   H        2.90245        5.23643        0.51065
   H        0.74398        6.27890        1.13182
   H       -4.06258        6.38522       -0.75137
   H       -5.28201        5.40479       -2.67000
   H       -4.74477        3.10054       -3.44018
   H       -3.08443        1.74009       -2.19896
   H        0.26238       -5.10541        5.07621
   H        1.02476       -7.29134        5.96427
   H        3.45472       -7.82296        6.02756
   H        5.11326       -6.12090        5.33345
   H        5.65902       -0.99748        5.68708
   H        4.38526        0.89226        6.65492
   H        1.89751        0.88204        6.57942
   H        0.70600       -0.94413        5.40475
