# Supplementary material for: Redox-Switchable Aromaticity in a Helically Extended Indeno[2,1-c]fluorene
Source: J Am Chem Soc. 2024 Jul 2;146(28):19168–76. doi: 10.1021/jacs.4c04191 (PMC11258684; doi:10.1021/jacs.4c04191)
Supplement: Supplementary file 2 — ja4c04191_si_002.zip [file ja4c04191_si_002.zip › (P)-1_neutral_conformer2.xyz]

Energy: -2871.16947017 Eh

86

  C   0.17218367785603     -4.84088742147344     -2.11518841702417
  C   1.27495721784670     -5.71932314657388     -2.06147860254043
  C   2.47892806957750     -5.28509499642894     -1.55690058747755
  C   2.62661592315906     -3.96466208833028     -1.06981784290682
  C   1.48430121395991     -3.10052962876316     -1.04881832838150
  C   0.27179492864935     -3.56536960223994     -1.61051945086245
  C   3.87746758757309     -3.47520914305478     -0.61543990534535
  C   4.04640122354377     -2.15294582139145     -0.27915837696047
  C   2.93867169199773     -1.27871116344904     -0.29585493744256
  C   1.65297667259987     -1.79754910223062     -0.50619681349384
  C   2.83336521565439      0.18421850763376     -0.09932348879615
  C   1.38141448155007      0.45620038529044      0.01676715667823
  C   0.67442435592512     -0.76974976164328     -0.16658418793993
  C   0.68842418015254      1.61970749166701      0.33504722981744
  C   -0.70693305015588      1.62973196347058      0.30015592503619
  C   -1.40433101802686      0.44597493879127      0.09541160376900
  C   -0.70643430195356     -0.79517089867305      0.07412671713506
  C   -2.85255370142343      0.16231170391411      0.00009659638741
  C   -2.97394471658148     -1.27981947333966      0.29830904166976
  C   -1.68703107715541     -1.83721007873637      0.39162340755952
  C   -4.10989463552814     -2.05272610612825      0.61180878968964
  C   -3.95803330035491     -3.36407227717924      0.99310129465679
  C   -2.67420963082237     -3.92818865410809      1.19157666496112
  C   -1.50595264979422     -3.12903963890797      0.96193207358940
  C   -2.52504200103947     -5.23990812984618      1.70391941664601
  C   -1.28744820172775     -5.72192736914859      2.05901165454753
  C   -0.15243654899263     -4.89167977359016      1.94758602045711
  C   -0.25989388758091     -3.63021986245978      1.41087866858887
  C   -3.83588777706151      1.03838858241569     -0.34948304525722
  C   -3.61774460206200      2.48221507525842     -0.58104894046586
  C   -4.41838920241651      3.40206672695158      0.11434501666234
  S   -5.72494126024446      2.80814693412014      1.17333342653549
  C   -6.22588885399388      1.41454402477266      0.17919903873275
  C   -5.25656849836675      0.67455673608815     -0.51729897813562
  C   -2.70702610428923      2.96950345846910     -1.52557950789086
  C   -2.52509271697164      4.33487176765710     -1.69445850602353
  C   -3.26174720352104      5.23791354319102     -0.92626340341204
  C   -4.22184172977937      4.77580778849144     -0.03396198087962
  C   -7.57789431211364      1.08237627050220      0.08880252241622
  C   -7.97448555392712      0.04472977934342     -0.74698753916850
  C   -7.03036078101257     -0.63962185245427     -1.51369812362823
  C   -5.68351510341592     -0.32267389193145     -1.40160928593200
  C   3.84902599390139      1.09402542599623     -0.10228465190239
  C   5.28702074911705      0.75647777787881     -0.17478237932227
  C   6.13127317129434      1.23465317205987      0.84040697481571
  S   5.45933331133786      2.29674365511424      2.10839169122427
  C   4.34535079951701      3.21942017519327      1.06238939152043
  C   3.66784160849138      2.55594825448560      0.02759059252584
  C   5.85906787266815      0.07605562936984     -1.25505167767023
  C   7.21680937769560     -0.21473557575328     -1.26787038621984
  C   8.02608798095597      0.18101639623025     -0.20230854507484
  C   7.49036356999865      0.92138780596997      0.84563301227890
  C   4.18381691685539      4.59147467677808      1.25673413154253
  C   3.39167410986139      5.31841445856329      0.37545047153152
  C   2.79060023414782      4.68644712287423     -0.71428445067064
  C   2.93248020132575      3.31638044222797     -0.88798197415022
  H   -0.76231113969979     -5.17547406631691     -2.55682665285128
  H   1.17688868696066     -6.73206603726267     -2.44232704023242
  H   3.34348849066157     -5.94464683822336     -1.54631739513613
  H   -0.58101878043566     -2.89696198618328     -1.65974720162780
  H   4.72190014399571     -4.15859912925783     -0.57351368545072
  H   5.02524099526620     -1.80302802637130      0.02124219495345
  H   1.20566199056076      2.53424068510523      0.58969930182573
  H   -1.23012665215122      2.56079942676076      0.47983497480668
  H   -5.10266767226734     -1.62392641710919      0.57474835217703
  H   -4.83267297378632     -3.96967733449996      1.21737841906957
  H   -3.41591318622900     -5.84746710831669      1.84452957380664
  H   -1.18656150857944     -6.72563244754589      2.46230067922891
  H   0.81366885993654     -5.24857160378774      2.29359648617383
  H   0.61799023488374     -2.99909327341225      1.35514369411715
  H   -2.12686343339560      2.26150324341938     -2.11012780903259
  H   -1.80788239385626      4.69759015578856     -2.42482472376091
  H   -3.11671713529831      6.30715859865840     -1.04984116100654
  H   -4.83886189453189      5.47541475229620      0.52268143726204
  H   -8.31538254416876      1.65270076777283      0.64634658323826
  H   -9.02845633539661     -0.20519906225960     -0.82612159499506
  H   -7.34588284401089     -1.42211478393507     -2.19736562476475
  H   -4.94107337250967     -0.86166759964442     -1.98367380767003
  H   5.22110227139804     -0.24121427592995     -2.07514361573661
  H   7.64544014818488     -0.75232466467438     -2.10847310990683
  H   9.08682684713905     -0.05226276346416     -0.20513476016380
  H   8.12824689054184      1.28412624020399      1.64654708944720
  H   4.70118411679438      5.08948881742591      2.07176507134588
  H   3.27539240024738      6.38866039780199      0.51899406376784
  H   2.20815541577316      5.26345409409817     -1.42647603689054
  H   2.45115679047264      2.81375396582867     -1.72224351299409
