# Supplementary material for: Redox-Switchable Aromaticity in a Helically Extended Indeno[2,1-c]fluorene
Source: J Am Chem Soc. 2024 Jul 2;146(28):19168–76. doi: 10.1021/jacs.4c04191 (PMC11258684; doi:10.1021/jacs.4c04191)
Supplement: Supplementary file 2 — ja4c04191_si_002.zip [file ja4c04191_si_002.zip › (P)-1_neutral_conformer3.xyz]

Energy: -2871.16612745 Eh

86

  C   0.13394392295522     -4.64840559220485     -2.55065550233310
  C   1.28379555860762     -5.41695597258508     -2.81798806449977
  C   2.52415087210498     -4.94817089059750     -2.44294862604791
  C   2.66227834419747     -3.71487113990679     -1.76773746411198
  C   1.48511641886569     -2.97433472943022     -1.41826956919077
  C   0.23274594093765     -3.45765742777667     -1.86590266607524
  C   3.94813744080563     -3.16956680616991     -1.49028986739388
  C   4.08901583965734     -1.92944019494789     -0.92686471592887
  C   2.94030949087219     -1.21053746442756     -0.51835369783485
  C   1.65157032900935     -1.76241816697091     -0.69054610281044
  C   2.81554191152838      0.18361813365586     -0.13701264050405
  C   1.39015787969714      0.45137349431056     -0.04020590429703
  C   0.68081769895862     -0.78249177594451     -0.23061059498436
  C   0.71181057868349      1.61043304623152      0.34558498237508
  C   -0.67686512036395      1.61404625364954      0.38773382019287
  C   -1.38142717040802      0.42346800355314      0.19720267310621
  C   -0.68553292712379     -0.81380463443330      0.08618841674716
  C   -2.82923770662538      0.14013772724005      0.19026230211892
  C   -2.93231167476115     -1.31201416366148      0.45147143562427
  C   -1.64442098655598     -1.87308634082604      0.42319152993366
  C   -4.04274437572396     -2.08850834894238      0.83575265121123
  C   -3.86983564599632     -3.41292982295078      1.15997664351085
  C   -2.57990750640487     -3.99412330494629      1.21217326752755
  C   -1.42782232613607     -3.19552703772889      0.90479938027739
  C   -2.40024532344721     -5.32956982724005      1.64842877967102
  C   -1.14134120520866     -5.84412004509346      1.84744064781445
  C   -0.00955864478601     -5.02650013736692      1.64621648366770
  C   -0.15017682582859     -3.73833075926581      1.18563224960887
  C   -3.84036396882634      1.01625884699705     -0.07402886923715
  C   -3.65252826580343      2.46758153635391     -0.28506536577849
  C   -4.42539775525010      3.36262682223636      0.47170490524453
  S   -5.66379811608418      2.72856702313515      1.58890818773018
  C   -6.20386144239336      1.35189653506839      0.59148085801785
  C   -5.26421789435504      0.63916274012424     -0.17070536541910
  C   -2.80342274103294      2.98736979582303     -1.26929097036896
  C   -2.65034047407617      4.35828564054104     -1.42098282312520
  C   -3.35531969124497      5.23551758842437     -0.59525137551864
  C   -4.25733930739567      4.74175065999141      0.33970255165300
  C   -7.55510205770673      1.00593221853955      0.56525216714162
  C   -7.98400154329586     -0.01966552828283     -0.26967460343007
  C   -7.07401272039399     -0.67674388291667     -1.09900710154292
  C   -5.72701630487681     -0.34485042373567     -1.05219670120233
  C   3.86840993252709      1.10087053514135      0.07159028291444
  C   4.98617116313859      0.72823671389875      0.92747029428673
  C   6.09910635870134      1.56930965999458      1.17355574457849
  S   6.21575218251944      3.22240264018724      0.61228602161896
  C   4.77467408980093      3.42865242130406     -0.35656727200956
  C   3.82349439606165      2.40458205864075     -0.57770523049779
  C   4.94758034985756     -0.47449320181867      1.67739986564058
  C   5.99134385013448     -0.87984321531278      2.48061061030836
  C   7.12837053181415     -0.07415562927258      2.61428338713285
  C   7.16471887230447      1.15523525378485      1.98637546114460
  C   4.66669505663961      4.67763858425509     -0.98702822794104
  C   3.65148290993084      4.91734428975470     -1.89146926598313
  C   2.76581413620338      3.88342528582924     -2.22029955450614
  C   2.86850758252448      2.66114025320158     -1.59311388170021
  H   -0.83845105005943     -4.99640840246634     -2.88824637273085
  H   1.19319006472836     -6.36326869343904     -3.34377777821252
  H   3.42203061540985     -5.51257829717153     -2.68433850576002
  H   -0.66066034349669     -2.87369138753544     -1.67551350951701
  H   4.82615093681398     -3.73876483758322     -1.78601619868401
  H   5.07848262953479     -1.50135857439328     -0.79642686780002
  H   1.25567127465103      2.52341884508006      0.56707656617773
  H   -1.19735668618571      2.53597941659398      0.61558988391663
  H   -5.03087980057510     -1.65210526478428      0.90142748316077
  H   -4.72616431588113     -4.01940779242174      1.44446629411977
  H   -3.28236797662154     -5.93195468597915      1.85250838729789
  H   -1.01645225326081     -6.86683123106383      2.19214042805804
  H   0.98216558551001     -5.41560143731804      1.85990032553495
  H   0.72950463347509     -3.12097912034491      1.05510936500043
  H   -2.24748861760419      2.29938126919093     -1.89942097640460
  H   -1.98029220848250      4.74549914407189     -2.18294939393724
  H   -3.23249297065171      6.30899642603409     -0.70560108833547
  H   -4.85238509839122      5.42096031633016      0.94353717118978
  H   -8.26801680641706      1.55582893664826      1.17304376398749
  H   -9.03780987128187     -0.28097804090627     -0.29822286522035
  H   -7.41651917749119     -1.44930112689308     -1.78103502407126
  H   -5.01033430725424     -0.86217941014926     -1.68400101450401
  H   4.05860149072839     -1.09030335139439      1.62219427837200
  H   5.91523765239102     -1.81367276010896      3.02927217639594
  H   7.95815602354453     -0.38634020212145      3.24107714165701
  H   8.01188878046710      1.82015846125485      2.13385481717984
  H   5.40343907963425      5.44779580974534     -0.77344224008162
  H   3.57579219452964      5.88639478359398     -2.37532187759906
  H   2.01279001062796      4.03211241301738     -2.98829036318294
  H   2.20095280987517      1.86076164130236     -1.88707553213374
