# Supplementary material for: Redox-Switchable Aromaticity in a Helically Extended Indeno[2,1-c]fluorene
Source: J Am Chem Soc. 2024 Jul 2;146(28):19168–76. doi: 10.1021/jacs.4c04191 (PMC11258684; doi:10.1021/jacs.4c04191)
Supplement: Supplementary file 2 — ja4c04191_si_002.zip [file ja4c04191_si_002.zip › (P)-1_neutral_conformer4.xyz]

Energy: -2871.16525436 Eh

86

  C   0.28912832298101     -5.00416520679594     -1.61324062507019
  C   1.36135646862241     -5.88294773440744     -1.35114609660984
  C   2.52140415481228     -5.40640369190831     -0.78527106399092
  C   2.64976876341240     -4.04039657764537     -0.43850722790657
  C   1.52356535662844     -3.17200531093574     -0.60969094776514
  C   0.36457455584074     -3.68257062799018     -1.24062059530595
  C   3.87019828191255     -3.50694663487973      0.04739291173691
  C   4.03760334748357     -2.15259213829702      0.21476960519096
  C   2.94781712753234     -1.28034324667025      0.00471898725319
  C   1.66932200704582     -1.81622125418653     -0.20796068719536
  C   2.85411779106258      0.19669558367152     -0.02562249037308
  C   1.40001655566656      0.48960953272838     -0.05733801226350
  C   0.68795948862139     -0.74672730050764     -0.05197169489284
  C   0.69860962861607      1.68807167950768     -0.06467110435869
  C   -0.69793185852601      1.68867811938767     -0.10165983726860
  C   -1.40409590168562      0.49968985540906      0.02683505072529
  C   -0.69640028436970     -0.73122389736709      0.16755411809495
  C   -2.85921564424313      0.20877495055199      0.01957897702579
  C   -2.95774162525284     -1.26126820627573      0.16474074071548
  C   -1.68184008603419     -1.77165412360737      0.44556548167910
  C   -4.04951171165784     -2.14967357445917      0.05756486627102
  C   -3.88721746903886     -3.47418994849487      0.38887285853145
  C   -2.67032157907616     -3.94865744675827      0.93998883546168
  C   -1.54170561450120     -3.06939350878150      1.00829480792512
  C   -2.54757015150478     -5.26348421583613      1.44875197372532
  C   -1.39019186108445     -5.67244269921414      2.07030493966867
  C   -0.31512173733508     -4.77207069344329      2.22663709527121
  C   -0.38547024251930     -3.50444899363671      1.69813080856451
  C   -3.88819291178740      1.09829423704951     -0.07287657904917
  C   -3.73393540616911      2.56546183272256     -0.18221564928046
  C   -4.29288315495481      3.20474178412078     -1.30023784962833
  S   -5.23861167879283      2.24305576268628     -2.47071648437514
  C   -6.04209042289683      1.17909088515160     -1.28214041316191
  C   -5.31789176580702      0.72938706229697     -0.16664818352243
  C   -3.15682261273169      3.35159545636730      0.82018843856910
  C   -3.04098314341617      4.72635946811566      0.65986167868244
  C   -3.51142884134216      5.33587480792516     -0.50384968966265
  C   -4.15405596550910      4.58099113587337     -1.47881635189048
  C   -7.38461319729537      0.83904132994863     -1.44634917580757
  C   -8.02849939771446      0.10030346659701     -0.45973541367083
  C   -7.34612326756028     -0.26744297042395      0.70040667431648
  C   -6.00200232623340      0.05010473428275      0.84674789748153
  C   3.88728024583069      1.08565829505428     -0.05445579589457
  C   3.74198954384352      2.55623213063304     -0.12010096565881
  C   4.32630845170641      3.32195363969616      0.90141162409158
  S   5.29061252050644      2.50253521848922      2.16204759062710
  C   6.06463889521221      1.29580534294056      1.09716416414787
  C   5.31636576093396      0.71999529488981      0.05839807687980
  C   3.14903917392615      3.21962385625773     -1.19908309644615
  C   3.04323970515071      4.60449137673624     -1.20434367663757
  C   3.54014143695109      5.34678975321720     -0.13236014552707
  C   4.19818144679918      4.71074324584315      0.91436625467969
  C   7.40782571444091      0.96613593103292      1.27706621062754
  C   8.02746055178775      0.10664095935615      0.37644656608196
  C   7.32054940269485     -0.39326748264766     -0.71778307491366
  C   5.97610614594450     -0.08393902229272     -0.87713515816345
  H   -0.60240228777562     -5.37463204807750     -2.11154081007445
  H   1.27938997167511     -6.93081900349055     -1.62615413046595
  H   3.36961972905761     -6.06749816369201     -0.62385781125994
  H   -0.46117885201221     -3.01232961314734     -1.45306817048056
  H   4.69874281165379     -4.18446369010327      0.23807488066407
  H   5.00039471512286     -1.77297101128096      0.52976478128229
  H   1.20712489830442      2.64132295740390     -0.06823282470359
  H   -1.20235686168193      2.63813157818959     -0.20807021401658
  H   -5.00991159959457     -1.80931902102472     -0.30539822346854
  H   -4.71749489073976     -4.16730188811727      0.27886808343021
  H   -3.39767607679528     -5.93648589394515      1.36531138391574
  H   -1.31230924791723     -6.68005073031601      2.46908189954796
  H   0.57432559507959     -5.08301372206818      2.76753350315394
  H   0.44299888138791     -2.81702566387693      1.83110835265471
  H   -2.77717008216598      2.86736821757569      1.71582786461016
  H   -2.58027844340716      5.32377526014314      1.44099079528713
  H   -3.41419142081537      6.40944532365413     -0.63628152159545
  H   -4.57686222357483      5.06055447707400     -2.35701158892042
  H   -7.92837848779854      1.17999539127731     -2.32270730371830
  H   -9.07746555621203     -0.15386668759001     -0.58084362458296
  H   -7.86265245700547     -0.80481593260161      1.49018393966617
  H   -5.45972658362006     -0.24761908719991      1.73987320012786
  H   2.74885604747991      2.63278438895492     -2.02141046067844
  H   2.56974534362556      5.10637033535235     -2.04288621361583
  H   3.45097483473826      6.42921460316726     -0.12913691818929
  H   4.64073221721138      5.28952565046863      1.72004026183051
  H   7.97068434697266      1.40592250865640      2.09544524483747
  H   9.07673172359685     -0.14062800366145      0.50862698130663
  H   7.81836144392612     -1.02756663569662     -1.44524394193868
  H   5.41461281635724     -0.48283674990539     -1.71732345254063
