# Supplementary material for: Redox-Switchable Aromaticity in a Helically Extended Indeno[2,1-c]fluorene
Source: J Am Chem Soc. 2024 Jul 2;146(28):19168–76. doi: 10.1021/jacs.4c04191 (PMC11258684; doi:10.1021/jacs.4c04191)
Supplement: Supplementary file 2 — ja4c04191_si_002.zip [file ja4c04191_si_002.zip › (P)-1_neutral_conformer5.xyz]

Energy: -2871.16316294 Eh

86

  C   0.25694065185913     -4.59311286387313     -2.55534505656221
  C   1.41701020899631     -5.35251526091325     -2.81523732534031
  C   2.64440523424689     -4.88843138248051     -2.40560698493004
  C   2.76092258243366     -3.66673935871586     -1.69858064159559
  C   1.57228299538060     -2.94600594734136     -1.34377343228379
  C   0.33302780787244     -3.42392334078724     -1.83520779754827
  C   4.03011907521773     -3.10678766068227     -1.41480134963781
  C   4.14987125855220     -1.87137907917751     -0.82375680261696
  C   2.99582935112937     -1.18447397843481     -0.39937994516679
  C   1.72228544340211     -1.74289541053571     -0.59711468800909
  C   2.83986615203779      0.19565873017323      0.11057045778381
  C   1.39258854431300      0.47568285868302      0.01070034606287
  C   0.71663041340703     -0.76188707884938     -0.18195466204985
  C   0.68158751214586      1.67923273313946      0.00883869076513
  C   -0.70030256790350      1.66497979971354     -0.13212813955785
  C   -1.38930766004198      0.44841887044381     -0.14149537048636
  C   -0.68016064979740     -0.79039948683194     -0.02225173093704
  C   -2.81535384091264      0.19138336099073     -0.05440695526174
  C   -2.94355734862067     -1.22672971807422      0.22605585348652
  C   -1.66263750010759     -1.81893611827102      0.28392858832524
  C   -4.10363133710020     -2.03428772126432      0.29414039454353
  C   -3.98451557075167     -3.37370155599334      0.55421030584038
  C   -2.71682976488192     -3.96152442405730      0.82889076681257
  C   -1.52712356361587     -3.16699408943275      0.72660015542207
  C   -2.61075271839743     -5.31044838494639      1.23491636665939
  C   -1.39402876849308     -5.85220205121603      1.58921915108094
  C   -0.23735731588981     -5.04913475366372      1.56759745156705
  C   -0.30218562601484     -3.74150046035942      1.13955262264807
  C   -3.87274437659646      1.12051389091714     -0.18918782457028
  C   -3.87323030307439      2.07643532230462     -1.28829839091742
  C   -4.90465150633171      3.02554793714229     -1.49670232938876
  S   -6.38706748948650      3.07847904167955     -0.56953846315731
  C   -6.13349659387771      1.87872620925439      0.67561753923604
  C   -4.95278962871216      1.10502351134815      0.78690025486607
  C   -2.88997735798517      2.00849646721219     -2.30731668769017
  C   -2.84251743148075      2.90400882504201     -3.35266500145535
  C   -3.81492794599121      3.90540239456002     -3.46518358236604
  C   -4.85461599448592      3.94251783218826     -2.55816112664602
  C   -7.16000194034015      1.78902264758750      1.62711577496746
  C   -7.01222114821995      0.98268071394166      2.73863986691853
  C   -5.80424987890515      0.30409702463624      2.94099983211713
  C   -4.80167749553855      0.38477884796660      1.99944230157271
  C   3.81269366125680      1.00471182197740      0.61921264252966
  C   5.22276539701348      0.59845370764099      0.78268614920869
  C   6.22658072309787      1.41403290969530      0.23639816913661
  S   5.77518090964688      2.94168729307520     -0.56550648757911
  C   4.44159993105216      3.39928325955715      0.52844502250916
  C   3.60413506193931      2.40219226308729      1.05455486834753
  C   5.60417268492073     -0.52507546697787      1.52528491522511
  C   6.94182926654801     -0.87912440238772      1.63651716796058
  C   7.92249883520624     -0.10629394951295      1.01307148342510
  C   7.57022607190119      1.04968633022893      0.32553257432700
  C   4.26518940947418      4.73899945812285      0.87620648057960
  C   3.28693723109250      5.08339934505944      1.80157228832909
  C   2.51184503284725      4.09153363307983      2.40436122445913
  C   2.67440472509467      2.76295463992674      2.03648826797301
  H   -0.70537201387873     -4.93310755589128     -2.92799392841410
  H   1.34109145161015     -6.28539583592085     -3.36687004414725
  H   3.55165117526177     -5.43800577383794     -2.64543996692365
  H   -0.56698192777517     -2.84854932463931     -1.65758024802897
  H   4.91950628393965     -3.64528041811233     -1.73281422240395
  H   5.13227747681485     -1.43115374974805     -0.71330861983829
  H   1.19697277777082      2.62970182926181      0.06128330431354
  H   -1.24048818518489      2.60430883975216     -0.20662290944796
  H   -5.08548176245716     -1.59458930462668      0.14505179397276
  H   -4.86946471624911     -4.00383016143570      0.59936831736870
  H   -3.51641569721373     -5.91064636444546      1.28633033706971
  H   -1.32960870180037     -6.88829694998893      1.90953875605179
  H   0.71353168179327     -5.46211803844512      1.89315848464974
  H   0.59491278568198     -3.13325518601543      1.14153036484503
  H   -2.15269040865483      1.21752914299194     -2.26325242032271
  H   -2.06271213851627      2.81284829649604     -4.10266193083990
  H   -3.78301989537003      4.62040257478009     -4.28163925656121
  H   -5.65372624391453      4.67071710734166     -2.67088557492960
  H   -8.06320509642509      2.37904478649848      1.49487744904036
  H   -7.81099335199001      0.92133612166951      3.47154774908205
  H   -5.64256818710605     -0.26486873649516      3.85144524292498
  H   -3.85724125365011     -0.10969417726791      2.19067275574456
  H   4.83287662146467     -1.13082157489940      1.99282188587531
  H   7.22192433436625     -1.75952321712327      2.20731747665099
  H   8.96963550046494     -0.38367899623854      1.09170998746608
  H   8.33493277142601      1.68230046910516     -0.11616450416600
  H   4.91178009008413      5.50025821558025      0.44903612359255
  H   3.15732704357205      6.12489169655187      2.08110440106343
  H   1.77941154542951      4.35590604045860      3.16139430263556
  H   2.06431524737502      1.98835631904832      2.49206253804484
