# Supplementary material for: Redox-Switchable Aromaticity in a Helically Extended Indeno[2,1-c]fluorene
Source: J Am Chem Soc. 2024 Jul 2;146(28):19168–76. doi: 10.1021/jacs.4c04191 (PMC11258684; doi:10.1021/jacs.4c04191)
Supplement: Supplementary file 2 — ja4c04191_si_002.zip [file ja4c04191_si_002.zip › (P)-1_neutral_conformer6.xyz]

Energy: -2871.16224817 Eh

86

  C   0.16518469516702     -5.05489918677508     -1.60499638221386
  C   1.26192451293480     -5.92429664468840     -1.42467145787658
  C   2.46084614468345     -5.43499710878888     -0.96032244760619
  C   2.60919517588502     -4.06415307565058     -0.64022909429830
  C   1.46785281210462     -3.20238935858592     -0.73242031611998
  C   0.26277273507728     -3.72834069590167     -1.25571444546476
  C   3.86037523683793     -3.52084902918467     -0.25493553483723
  C   4.03161499611976     -2.16385359693717     -0.10866856365384
  C   2.92502597834396     -1.29894164972723     -0.24225829631887
  C   1.63747017954048     -1.84101678421964     -0.36014834522044
  C   2.81893536987501      0.17920778429448     -0.26309938635579
  C   1.36877280488301      0.46361036803354     -0.17642992307018
  C   0.66449278495508     -0.77509471226481     -0.13195445876683
  C   0.66650020969748      1.66930095670718     -0.10986085573933
  C   -0.72231617487032      1.66821304818488     -0.04767474563124
  C   -1.41577113357869      0.46736167704781      0.10674361557673
  C   -0.70370362163180     -0.77685108270767      0.17642712536896
  C   -2.84212417621960      0.18017783686242      0.09268985228055
  C   -2.96821479769233     -1.24904849680369      0.30614807685356
  C   -1.68286695801602     -1.80127511189987      0.50638230233206
  C   -4.12779342052039     -2.02152477336224      0.55508522469618
  C   -4.00061287353958     -3.31010963339049      1.00156476179933
  C   -2.72826159237066     -3.85087580467320      1.34147721826889
  C   -1.54792160446848     -3.05699382076150      1.16226233534232
  C   -2.61322704652547     -5.12981045053201      1.93094451251070
  C   -1.40186668969305     -5.58712831903446      2.40240242286656
  C   -0.26386927170354     -4.75957436129318      2.33040375102592
  C   -0.33630049006912     -3.52578080938294      1.72381021833547
  C   -3.89009847387583      1.11094429902939     -0.07431179813129
  C   -3.89721136775411      2.32246453540369      0.73468992906647
  C   -4.81305949158250      3.38620783201154      0.55795724506983
  S   -6.15421885153139      3.33093658769590     -0.56272185815378
  C   -6.02535106046911      1.73780815499504     -1.27674999806515
  C   -4.94772714338245      0.84877341146696     -1.04038618124315
  C   -3.03828960880868      2.42763583023816      1.85690283277742
  C   -2.98187616816067      3.55981335149834      2.64014327029829
  C   -3.82144963787755      4.64591669200084      2.36371304478966
  C   -4.75039127866039      4.54441199560616      1.34686011817980
  C   -7.03401043214455      1.43574960874419     -2.20375218675652
  C   -6.97224457799741      0.27699053425676     -2.95218133643825
  C   -5.86280439603989     -0.56648172296468     -2.82027779614607
  C   -4.87490425988880     -0.27174061136609     -1.90570720096994
  C   3.84477362468904      1.07096847745599     -0.38115356131016
  C   5.27982247601872      0.71152156460882     -0.38963031754177
  C   6.11418887241211      1.29940087417712      0.57450555370200
  S   5.43056516222836      2.51333040736433      1.69263857673864
  C   4.35779745785313      3.31866269834822      0.51322553881597
  C   3.68833732234741      2.54043930605122     -0.44441900699037
  C   5.86068726981260     -0.09745115376856     -1.37221530376872
  C   7.21533717506900     -0.40028805071723     -1.32799830130934
  C   8.01286093438142      0.11210049299786     -0.30413089670684
  C   7.46958930076084      0.97749881969089      0.63914523632428
  C   4.22729744571591      4.70731131623904      0.52346704019916
  C   3.47623539142605      5.33108279195163     -0.46666171902569
  C   2.88727540543811      4.57612152457380     -1.48168204834262
  C   2.99803681316520      3.19171890272567     -1.47193787335667
  H   -0.76339349068155     -5.43735825975097     -2.01960142544871
  H   1.16460866951992     -6.97578625223210     -1.68033402564975
  H   3.32299951918567     -6.09011601406406     -0.85933666782209
  H   -0.58418850528640     -3.06656050317079     -1.40061344669456
  H   4.70493050279899     -4.19259816098472     -0.12311497800531
  H   5.01281539140159     -1.77725994872146      0.13285152893020
  H   1.17952259497807      2.62024711315258     -0.12554311337744
  H   -1.25287068056936      2.61475018449775     -0.07128548452815
  H   -5.11439659249702     -1.59688326625041      0.39503938228957
  H   -4.88434009908684     -3.92097609139231      1.16935390318454
  H   -3.50927687839542     -5.73735104694743      2.03626018348371
  H   -1.33041969422675     -6.56834148605343      2.86324189532433
  H   0.67660946788020     -5.09513661582809      2.75890193279485
  H   0.54290881589183     -2.89287034053104      1.68687189309271
  H   -2.40983467939819      1.58109876832970      2.10601030500580
  H   -2.30255383468623      3.59543670793751      3.48636266471049
  H   -3.78120847399838      5.54509874095436      2.97104005234902
  H   -5.45512676470153      5.35208970346799      1.16650616848820
  H   -7.85712694450386      2.13224866969173     -2.34198898632528
  H   -7.75854889330321      0.05084713011392     -3.66594355604412
  H   -5.76252228778260     -1.44191623254669     -3.45465799432979
  H   -4.00437089384954     -0.91330541631590     -1.85078100293689
  H   5.23116792342847     -0.50599486302527     -2.15784762289488
  H   7.65055032539750     -1.03910829351856     -2.09083583032495
  H   9.07085453743980     -0.12975633724365     -0.26177369038086
  H   8.09926693478044      1.42761816155066      1.40131455648634
  H   4.73807526312964      5.29547679733396      1.28054600838307
  H   3.38429291351412      6.41330118058015     -0.46664070230000
  H   2.33888759341292      5.06816780010673     -2.27952358098217
  H   2.52779078625732      2.59566353077986     -2.24929204886685
