# Supplementary material for: Redox-Switchable Aromaticity in a Helically Extended Indeno[2,1-c]fluorene
Source: J Am Chem Soc. 2024 Jul 2;146(28):19168–76. doi: 10.1021/jacs.4c04191 (PMC11258684; doi:10.1021/jacs.4c04191)
Supplement: Supplementary file 2 — ja4c04191_si_002.zip [file ja4c04191_si_002.zip › (P)-1_neutral_conformer7.xyz]

Energy: -2871.15987222 Eh

86

  C   0.37205454971990     -4.63456502610087     -2.50724209928094
  C   1.45597874381866     -5.53282211422494     -2.40921182727185
  C   2.60714806134322     -5.15708360481292     -1.75594375562839
  C   2.71810458464952     -3.87729204465427     -1.16132347686418
  C   1.58435694441374     -3.00174938300237     -1.18347612240782
  C   0.43016814400111     -3.40361597785069     -1.89692602286831
  C   3.92550544361903     -3.43399751174177     -0.56545923512863
  C   4.07487039085209     -2.13373627120781     -0.14083799565461
  C   2.98054478980093     -1.24587653197197     -0.20403016325260
  C   1.71226279947108     -1.74042579097074     -0.54095563939834
  C   2.86760000886373      0.21180822605728      0.03784620896489
  C   1.41437871760670      0.49549356884022      0.02918510895962
  C   0.71697471491602     -0.71958650538712     -0.23399268716894
  C   0.70245437872889      1.67040616811325      0.28877305782961
  C   -0.68161646943836      1.68352829544037      0.16383281180158
  C   -1.37703822260582      0.49901797468013     -0.08850923981974
  C   -0.68053412080801     -0.75209529307915     -0.09033804336648
  C   -2.80723155294469      0.25356399506787     -0.10635709692631
  C   -2.95524039050849     -1.18845175905577      0.00411449165738
  C   -1.68273579580027     -1.79386674296434      0.08539946521660
  C   -4.11736637332777     -1.98946817157446     -0.09541795601494
  C   -4.01723940854446     -3.34949207727401      0.03526229380895
  C   -2.77763469897767     -3.96561654022382      0.36913179271569
  C   -1.58697892885646     -3.17002585378981      0.44575227694099
  C   -2.70588196111132     -5.34243956427658      0.67845162145449
  C   -1.53304225056783     -5.90828171022472      1.12968886788782
  C   -0.39334935913145     -5.10192021614198      1.31561699791016
  C   -0.41876385343979     -3.76811316383398      0.97346070044169
  C   -3.86197147152493      1.19001807048558     -0.17970263300954
  C   -3.82592285246529      2.29842345861430     -1.12617698263474
  C   -4.91174602360387      3.19096941075296     -1.31043667117217
  S   -6.48074796681459      3.00187253197763     -0.55612985592551
  C   -6.22016179697627      1.71971977801372      0.60170150470006
  C   -4.99685013913329      1.01909155064197      0.71893686158601
  C   -2.74608353218211      2.45742066397375     -2.03027783426668
  C   -2.67833884518437      3.49704362953913     -2.93144811612886
  C   -3.72252509436139      4.42625092176359     -3.01374028932780
  C   -4.84277107690990      4.25203755641507     -2.22683486022870
  C   -7.29315199133966      1.46999744519178      1.46933263949898
  C   -7.15235545035122      0.57229928615740      2.50991951904641
  C   -5.91227810951937     -0.03893815938999      2.73014615083395
  C   -4.86434730654365      0.19713754576463      1.86676223789660
  C   3.89106659935248      1.10278365668953      0.17947045879489
  C   5.32455454378734      0.74384104786516      0.24918404830840
  C   6.05529492784544      1.15554063110074      1.37529446229800
  S   5.25375561611344      2.16363446199138      2.61283749146800
  C   4.28518481598160      3.16151829467698      1.49249040179157
  C   3.72011367086988      2.56112800392104      0.35636599148635
  C   6.00764512106032      0.11298159031646     -0.79610303509846
  C   7.35559250760002     -0.19831520399864     -0.67345969787460
  C   8.04469241260405      0.12891549104033      0.49478952919911
  C   7.40239643339753      0.82240731851398      1.51460180691043
  C   4.12997453058627      4.52705261074794      1.73101047144936
  C   3.46075367781993      5.31236076640626      0.79894716350938
  C   2.97883173156869      4.74446162106511     -0.38123530306374
  C   3.11252867256829      3.37993424852286     -0.60138716499454
  H   -0.51588632110563     -4.91982905498052     -3.06455952223353
  H   1.38805376227428     -6.51268548931173     -2.87363229110618
  H   3.46113715711802     -5.82894363635508     -1.71103996785124
  H   -0.40775886463206     -2.71931622190022     -1.97670957178067
  H   4.75859037238245     -4.12850265320392     -0.49130121682071
  H   5.02778614724988     -1.81485860303016      0.26002046014211
  H   1.20648343234499      2.58591949663564      0.56459463810671
  H   -1.22100212156692      2.61779543115433      0.29358384697295
  H   -5.08508077014724     -1.52951453630994     -0.27282790059495
  H   -4.90147413129706     -3.97571797748621     -0.05504053227960
  H   -3.60726546277630     -5.94398228150495      0.58508129661143
  H   -1.49623590335271     -6.96537022361293      1.37771913584546
  H   0.51209682562658     -5.53324081105686      1.73389152697218
  H   0.46013673242238     -3.15603602400088      1.13897675959403
  H   -1.94756761070793      1.72808662851043     -2.01668474154611
  H   -1.82253306701254      3.57589046043947     -3.59505910000212
  H   -3.67635224105792      5.25288225911331     -3.71614607765607
  H   -5.68925358432140      4.92705016365183     -2.32297575677539
  H   -8.22753172578139      2.00802737684937      1.33185221884757
  H   -7.98654395347638      0.38758324598080      3.18004415085611
  H   -5.76406299987328     -0.67949967700307      3.59413906056818
  H   -3.89870611008097     -0.24948583590797      2.07148035876935
  H   5.46159338667913     -0.15218407733441     -1.69704772961660
  H   7.86993390601299     -0.69868087093373     -1.48859837184035
  H   9.09682473412781     -0.12034622047418      0.59732085910402
  H   7.95024712348833      1.13385306671401      2.39938539179743
  H   4.55906419898266      4.97528032327809      2.62264312180566
  H   3.35014080477475      6.37786675866337      0.97797686569958
  H   2.49534123152721      5.36689439369535     -1.12839538843044
  H   2.72293001439069      2.92750585662508     -1.50921291594832
