# Supplementary material for: Redox-Switchable Aromaticity in a Helically Extended Indeno[2,1-c]fluorene
Source: J Am Chem Soc. 2024 Jul 2;146(28):19168–76. doi: 10.1021/jacs.4c04191 (PMC11258684; doi:10.1021/jacs.4c04191)
Supplement: Supplementary file 2 — ja4c04191_si_002.zip [file ja4c04191_si_002.zip › (P)-1_neutral_conformer8.xyz]

Energy: -2871.15933315 Eh

86

  C   0.14691750898181     -4.92845094015691     -2.03745878200897
  C   1.29450421439027     -5.73677626225619     -2.16276125814149
  C   2.52914271932510     -5.23260502083255     -1.81742332286703
  C   2.66402828772379     -3.91956391674015     -1.31145496857799
  C   1.48466568599122     -3.13364797986593     -1.08756482101509
  C   0.24063536693948     -3.65996983576598     -1.51092756701866
  C   3.94728694879214     -3.34386303174966     -1.09730024176057
  C   4.08342871950704     -2.03122010440925     -0.72602262748366
  C   2.93227508461068     -1.26329324110582     -0.43749162826241
  C   1.64532967588554     -1.83617995159570     -0.52575553658749
  C   2.79963174388624      0.17673624786951     -0.27908253239330
  C   1.37969887238746      0.44989588010291     -0.21564437871093
  C   0.67575706587217     -0.80122565067883     -0.18977625656424
  C   0.68911137754595      1.66395845675585     -0.06816113319022
  C   -0.68711694952928      1.66427113953045      0.06155938352220
  C   -1.37802537238567      0.45073173177828      0.21186545447345
  C   -0.67449923446364     -0.80067932380452      0.18794648016689
  C   -2.79798855559808      0.17820796263222      0.27682916521765
  C   -2.93104864285522     -1.26155785408392      0.43767720144172
  C   -1.64426510345344     -1.83475568412334      0.52584568483193
  C   -4.08229194557335     -2.02868286373060      0.72799382254427
  C   -3.94632507304986     -3.34084201673433      1.10110352713001
  C   -2.66308585301609     -3.91668216099561      1.31513762505551
  C   -1.48364168982733     -3.13151465320080      1.08918773347630
  C   -2.52822845766515     -5.22909257754614      1.82274141228986
  C   -1.29345062563366     -5.73334118076313      2.16752593747018
  C   -0.14563651670524     -4.92572094612812      2.03981271910125
  C   -0.23936842375509     -3.65788345469786      1.51170816673323
  C   -3.85619902168927      1.11430764626592      0.22092194384604
  C   -3.82413889672921      2.28805242651581      1.08234468015979
  C   -4.78346425138729      3.32749881293055      1.03442949514656
  S   -6.21750037738918      3.27936708754141      0.03202042619453
  C   -6.08465893505799      1.74494019042258     -0.80090402674123
  C   -4.96515491349597      0.88323679870578     -0.69272111199274
  C   -2.87451153932288      2.37543176148596      2.13075391909397
  C   -2.78670452050240      3.47239828550704      2.96020181896407
  C   -3.68120018156553      4.53905917079064      2.80980952361131
  C   -4.68991189179690      4.44970265376497      1.87065124012679
  C   -7.14265524963054      1.46479081124929     -1.67755428929691
  C   -7.09394974395641      0.35713861266116     -2.50177619173306
  C   -5.95114376306524     -0.45075368497066     -2.49794866938351
  C   -4.91317567238625     -0.17667619477548     -1.63326767906624
  C   3.85773642151092      1.11299171207358     -0.22383279879728
  C   4.96626076098404      0.88409264919834      0.69089203041643
  C   6.08432884571151      1.74767534537688      0.79931257072710
  S   6.21553609674578      3.28180910771596     -0.03448551444052
  C   4.78326046301725      3.32622162614414     -1.03955927652068
  C   3.82560388675172      2.28527448746590     -1.08724654283472
  C   4.91511570907535     -0.17496216426475      1.63245553500986
  C   5.95271042915267     -0.44658133038248      2.49835268437101
  C   7.09423895898141      0.36311206447892      2.50248931897734
  C   7.14193367247505      1.47003479103276      1.67724582785537
  C   4.68921727190346      4.44696213949677     -1.87766676542857
  C   3.68170004329975      4.53327470104238     -2.81841595063088
  C   2.78902128860412      3.46503902828850     -2.96842292774421
  C   2.87730517139389      2.36951972387892     -2.13710568091508
  H   -0.81882454129763     -5.30830126705833     -2.35972370090821
  H   1.20756396281115     -6.74365327382590     -2.56152059284237
  H   3.42675146017783     -5.83038569155880     -1.95926673079742
  H   -0.64788030267997     -3.04444112194228     -1.42921071924592
  H   4.82732595221748     -3.95076489611205     -1.29608199355000
  H   5.07152179678878     -1.58607035961181     -0.65550015764863
  H   1.22343086794180      2.60815872012906     -0.10177430821532
  H   -1.22117926371572      2.60867945193938      0.09341467594553
  H   -5.07026715470545     -1.58327926421600      0.65744830422425
  H   -4.82641026222794     -3.94721377408781      1.30128405176143
  H   -3.42595727068837     -5.82632611601163      1.96612159031039
  H   -1.20652332847043     -6.73976615442487      2.56742031224573
  H   0.82035182752277     -5.30548389811768      2.36142036883311
  H   0.64947313007154     -3.04303555061341      1.42785207264036
  H   -2.19834904333596      1.54297615880183      2.28337333283616
  H   -2.03643404969454      3.49388685470705      3.74477988445460
  H   -3.61695633149622      5.41100824850371      3.45365891977745
  H   -5.43285960314409      5.23887800465216      1.78865960465731
  H   -7.99501833308529      2.13837851355450     -1.71697700224413
  H   -7.91864578086289      0.14768651463725     -3.17623717996498
  H   -5.86509324434070     -1.27985146480418     -3.19376589754209
  H   -4.01902511451371     -0.78597416232437     -1.67833574722175
  H   4.02189761119353     -0.78559008861167      1.67745231534456
  H   5.86730484969974     -1.27514824115699      3.19488666020070
  H   7.91864280834794      0.15561422249444      3.17790906592599
  H   7.99319473081620      2.14500723775352      1.71680617175934
  H   5.43085083556856      5.23738852366580     -1.79585141349134
  H   3.61707116780822      5.40409872323139     -3.46374811200662
  H   2.03983138188209      3.48418657035997     -3.75409182274020
  H   2.20254837545159      1.53579654970307     -2.28916175584486
