# Supplementary material for: Redox-Switchable Aromaticity in a Helically Extended Indeno[2,1-c]fluorene
Source: J Am Chem Soc. 2024 Jul 2;146(28):19168–76. doi: 10.1021/jacs.4c04191 (PMC11258684; doi:10.1021/jacs.4c04191)
Supplement: Supplementary file 2 — ja4c04191_si_002.zip [file ja4c04191_si_002.zip › (P)-1_neutral_TS_conformer1-2.xyz]

Energy: -2871.15648907 Eh

86

  C   -2.03894960576810     -4.58606664876115     -1.38616476849006
  C   -1.93889138466421     -5.97569467914141     -1.16679001448263
  C   -1.38449062600710     -6.44775575482569      0.00079165464979
  C   -0.93251569612782     -5.55504066765617      1.00086345710704
  C   -1.11941391734584     -4.14795754307627      0.81864159029570
  C   -1.64340857961051     -3.69472349546202     -0.41562025650890
  C   -0.24589737976164     -6.01786480945238      2.15167478761041
  C   0.29507595641377     -5.14717700560192      3.06502707619569
  C   0.07905008406832     -3.75477465545723      2.93188555201301
  C   -0.71130701884263     -3.28004067569376      1.86934884862485
  C   0.75007756224559     -2.59170466725449      3.56735041928961
  C   0.15158244948918     -1.40888454333638      2.94837393738050
  C   -0.81440839237716     -1.83332520910199      1.97737560536696
  C   0.21409460225713     -0.06330954340241      3.30846206169629
  C   -0.45447320522646      0.89540158069277      2.54861301004164
  C   -1.33203191262558      0.49353311962961      1.54955327542410
  C   -1.68045533560239     -0.88316027721630      1.42420789831331
  C   -2.15988812968958      1.26821603648817      0.60421747721473
  C   -3.24811970716672      0.34768098794399      0.21696563998807
  C   -2.98385695158226     -0.92555938856651      0.75047017804991
  C   -4.47093039330609      0.61223994865114     -0.43128031424120
  C   -5.40331792610276     -0.38806956202672     -0.56031989474707
  C   -5.20878033472201     -1.65646235120451      0.03900163082709
  C   -4.00531590688585     -1.91725265270269      0.77489688432493
  C   -6.22412397408244     -2.64258273287149     -0.00052087734663
  C   -6.10288715287307     -3.80935245758083      0.71621356450195
  C   -4.96953695824453     -4.01795395244302      1.52956019235603
  C   -3.94835262973782     -3.09724579316080      1.55592677842898
  C   -1.91809079708038      2.53047367828870      0.15011338860561
  C   -0.82887833050399      3.39676922788832      0.64781540904890
  C   -1.14728837931774      4.69417463150176      1.08042127062253
  S   -2.82141377569935      5.29048968270703      0.92904174606880
  C   -3.22545201890827      4.49249355097471     -0.61299366863244
  C   -2.72294668136076      3.20954358310844     -0.88358323945832
  C   0.51646787098609      3.01038469791341      0.63007848314712
  C   1.50155529824427      3.85182914218064      1.12729595461845
  C   1.15685966236999      5.10237549928289      1.64274666069151
  C   -0.16353773961325      5.53410848283659      1.60440931534933
  C   -4.02597070018841      5.15581882514641     -1.54355434875185
  C   -4.28012267099146      4.56342230501814     -2.77514518112603
  C   -3.71370047125243      3.32754496740741     -3.09071812976909
  C   -2.93836334256469      2.65998354493485     -2.15284307772991
  C   1.87608799401941     -2.75453089420405      4.36633311631484
  C   1.89572986826544     -3.92151599299450      5.25759076168170
  C   2.99203851007340     -4.79315259100590      5.34856899940598
  S   4.41688451542902     -4.50029558139398      4.35392514672423
  C   4.35074185095605     -2.73054543179759      4.24789948874126
  C   3.14042192521027     -1.99129293997617      4.30931881079433
  C   0.77641901374224     -4.17815535052969      6.06809072494292
  C   0.72815485503847     -5.29482138642043      6.88715991525226
  C   1.80684966015303     -6.18120494057276      6.91857957325683
  C   2.94249162731982     -5.92801165268046      6.16000735561529
  C   5.58037282376758     -2.09944113672619      4.04600957661434
  C   5.65458634935807     -0.71931837422929      3.93747849549224
  C   4.49166202187309      0.03415250065200      4.06459038230924
  C   3.26868931670631     -0.59378189422624      4.25158571575665
  H   -2.43067701092322     -4.21627695150033     -2.32969953907958
  H   -2.27286834306988     -6.66959521894080     -1.93302235947782
  H   -1.25970023721819     -7.51613695522274      0.16101275212454
  H   -1.71948408053177     -2.62951468027514     -0.60215258925898
  H   -0.10693967507019     -7.08861829621451      2.27947626770789
  H   0.87257395880106     -5.55071175110208      3.88599086126106
  H   0.73505673969231      0.26365856577315      4.19565410618803
  H   -0.32936401310578      1.94391054702494      2.79060439298366
  H   -4.69592024061164      1.59979058280650     -0.81238159903605
  H   -6.34190969892138     -0.19364886143519     -1.07340035670098
  H   -7.11884103870239     -2.44345553892359     -0.58568348524426
  H   -6.89300006926735     -4.55437813190485      0.68708349450708
  H   -4.90389748717291     -4.91078916591213      2.14518839258664
  H   -3.09703075166224     -3.26609489533292      2.20299246296194
  H   0.77688698469514      2.03124721497740      0.23911784698572
  H   2.53990971331198      3.53384892924573      1.11423536865196
  H   1.92380052526135      5.76089824882979      2.03996170426423
  H   -0.42785719466335      6.52973280651626      1.94933762375280
  H   -4.42148830424425      6.14126398420704     -1.31438572765685
  H   -4.89342302463994      5.08599377145806     -3.50340747502428
  H   -3.87942418264420      2.88486808327511     -4.06838133008656
  H   -2.50559854504299      1.69095446942214     -2.38537031447819
  H   -0.06037853183904     -3.48673491572936      6.02555561741062
  H   -0.14812935335251     -5.47858816398896      7.50136983593510
  H   1.77357397627783     -7.06149483325584      7.55380763012618
  H   3.79319442713941     -6.60259098010504      6.20110528074843
  H   6.48387391149092     -2.70079257196366      3.99326450508150
  H   6.61667498499370     -0.23846021325694      3.78874861901292
  H   4.53147393918538      1.11879696456450      4.02887265884732
  H   2.39983682968202      0.02644919647123      4.38235731543289
